# Supplementary material for: Some Specifics of Defect-Free Poly-(o-aminophenylene)naphthoylenimide Fibers Preparation by Wet Spinning
Source: Materials (Basel). 2022 Jan 21;15(3):808. doi: 10.3390/ma15030808 (PMC8836713; doi:10.3390/ma15030808)
Supplement: Supplementary file 1 [file materials-15-00808-s001.zip]

Archive with 1 entries (1 files):
- materials-1542805-supplementary.pdf
